# Supplementary material for: Ensemble-Based Mutational Profiling and Network Analysis of the SARS-CoV-2 Spike Omicron XBB Lineages for Interactions with the ACE2 Receptor and Antibodies: Cooperation of Binding Hotspots in Mediating Epistatic Couplings Underlies Binding Mechanism and Immune Escape
Source: Int J Mol Sci. 2024 Apr 12;25(8):4281. doi: 10.3390/ijms25084281 (PMC11049863; doi:10.3390/ijms25084281)
Supplement: Supplementary file 1 [file ijms-25-04281-s001.zip]

Archive with 1 entries (1 files):
- ijms-2937550-supplementary.pdf
